# Supplementary material for: Single‐cell profiling reveals distinct immune phenotypes that contribute to ischaemia‐reperfusion injury after steatotic liver transplantation
Source: Cell Prolif. 2021 Sep 1;54(10):e13116. doi: 10.1111/cpr.13116 (PMC8488562; doi:10.1111/cpr.13116)
Supplement: Supplementary file 2 — Table S1 [file CPR-54-e13116-s001.xlsx]

## Sheet: Sheet1
CellType	MainMarker
B cell	Ptprc、Cd79b、Cd19、Ms4a1
B cell&PlasmaCell	Ptprc、Cd79b、Cd19、Ms4a1、Jchain
Dendritic cell	Ptprc、Irf8、Clec9a
Dendritic cell	Ptprc、Irf8
Endothelial cell	Flt1、Cdh5、Lyve1
Hepatocytes	Alb、Hp、Apoc3
Kuppfer cell	Ptprc、Clec4f、C1qa、Vsig4
Macrophage	Ptprc、Csf1r、RT1-Da
Monocyte	Ptprc、Vcan、Cd14、Fcnb
Neutrophil	Ptprc、Csf3r、S100a9、RT1-Da-
NK	Ptprc、Cd3d-、Klrd1、Nkg7
pDC	Ptprc、Siglech、Jchain、Irf8
Proliferating Dendritic cell	Ptprc、Irf8、Top2a、Mki67
Proliferating Monocyte	Ptprc、Vcan、Cd14、Fcnb
Proliferating T cell	Ptprc、Cd3d、Cd3e、Top2a、Mki67
T cell	Ptprc、Cd3d、Cd3e
Fibroblast	Acta2 Clec3b Col1a1 Cygb Dcn Dpep1 Pdgfra Pi16 S100a6 Serping1 Sparc
Mastocyte	Ms4a2
Mesenchymal stem cell	NT5E+ THY1+ ENG+ ITGAM- CD14- CD19- CD34- PTPRC- CD79A- HLA-DRA- HLA-DRB1- HLA-DRB3-
Hepatic stellate cell	Col1a1 Dcn Igfbp3 Rbp1
